# Supplementary material for: Using Targeted Transcriptome and Machine Learning of Pre- and Post-Transplant Bone Marrow Samples to Predict Acute Graft-versus-Host Disease and Overall Survival after Allogeneic Stem Cell Transplantation
Source: Cancers (Basel). 2024 Mar 29;16(7):1357. doi: 10.3390/cancers16071357 (PMC11011125; doi:10.3390/cancers16071357)
Supplement: Supplementary file 1 [file cancers-16-01357-s001.zip]

Archive with 1 entries (1 files):
- cancers-2905585-supplementary.pdf
